# Supplementary material for: Integration of Transcriptomics and Metabolomics to Reveal the Molecular Mechanisms Underlying Rhodium Nanoparticles-Based Photodynamic Cancer Therapy
Source: Pharmaceutics. 2021 Oct 6;13(10):1629. doi: 10.3390/pharmaceutics13101629 (PMC8539937; doi:10.3390/pharmaceutics13101629)
Supplement: Supplementary file 1 [file pharmaceutics-13-01629-s001.zip]

Archive with 4 entries (4 files):
- Supplemental table S2.pdf
- __MACOSX/._Supplemental table S2.pdf
- Supplementary information.pdf
- __MACOSX/._Supplementary information.pdf
